# Supplementary material for: Developmental program‐independent secretory granule degradation in larval salivary gland cells of Drosophila
Source: Traffic. 2022 Nov 29;23(12):568–86. doi: 10.1111/tra.12871 (PMC10099382; doi:10.1111/tra.12871)
Supplement: Supplementary file 2 — Table S1. [file TRA-23-568-s001.xlsx]

## Sheet: Munka1
	Fenotypes of Loss of Function of SNARE Genes in Salivary Gland Cells of Drosophila
		Human		Yeast	Drosophila		Strains used		RNAi phenotype (GlueFlux system)	RNAi phenotype (Crinophagy assay system)
	Type	Name	Symbol	Name	Name	CG number	Stock number	Stock name	Comments	Comments
	Qa family
	1.	Syntaxin 1/HPC-1	STX1A	Sso1p/Sso2p	Syntaxin 1A	CG31136	25811	JF01829	Glue sign remains in the ER or Golgi	Big Lamp1-GFP positive structures
	2.	Syntaxin 1b	STX1B				5448R-4	Syx1aRNAi	No glue granules	Big Lamp1-GFP positive structures
							31136R-1	Syx1aRNAi	No glue granules	Big Lamp1-GFP positive structures
	3.	Syntaxin 19	STX19
	4.	Epimorphin	STX2		Syntaxin 4	CG2715	2715R-1	Syx4RNAi	No effect	No effect
	5.	Syntaxin 3	STX3				31667	JF01460	No effect	No effect
	6.	Syntaxin 4	STX4				44054	HMS02771	No effect	Increased lysosomal activity
	7.	Syntaxin 11	STX11
	8.	Syntaxin 5	STX5	Sed5p	Syntaxin 5	CG4214	114446	Syx5RNAi	No effect	0
							4214R-1	Syx5RNAi	No glue granules	Increased lysosomal activity
	9.	Syntaxin 7	STX7	Pep12p	Syntaxin 7	CG5081	29546	JF02436	No effect	Increased lysosomal activity
							5081R-4	Syx7RNAi	No effect	No effect
	10.	Syntaxin 12/13/14	STX12		Syntaxin 13	CG11278	27984	JF01920	GlueGFP granules remains in 0h old pupae	Massed lysosomes around glue granules
							11278R-6	Syx13 RNAi	0	Massed lysosomes around glue granules
	11.	Syntaxin 16	STX16	Tlg2p	Syntaxin 16	CG1467	25884	JF01924	Early crinophagy, small secretory granules	Early crinophagy, small secretory granules
	12.	Syntaxin 17	STX17	0	Syntaxin 17	CG7452	25896	JF01937	No effect	0
								Syx17(LL/LL)	No effect	0
	13.	Syntaxin 18	STX18	Ufe1p	Syntaxin 18	CG13626	26721	JF02263	No glue granules (glue sign in ER or Golgi)	Increased lysosomal activity
							16626R-2	Syx18RNAi	No glue granules (glue sign in ER or Golgi)	Increased lysosomal activity
	Qb family
	1.	Gos27/Bos1/EPM6	GOSR2	Bos1p	Membrin	CG4780	50515	GLC01633	No effect	Increased lysosomal activity
	2.	Gos28	GOSR1	Gos1p	Gos28	CG7700	34724	HMS01203	No effect	No effect
	3.	Vti1a	VTI1A	Vti1p	Vti1	CG3279
	4.	Vti1b	VTI1B				3279R-2	Vti1RNAi	No effect	Degradation defect (Lamp1-GFP remains in crinosomes)
	5.	Snap23	SNAP23	Sec9p	Snap24	CG9474	28719	JF03146	No effect	No effect
							9474R-1	Snap24RNAi	No effect	No effect
	6.	Snap25	SNAP25	Spo20p	Snap25	CG40452	27306	JF02615	No effect	No effect
							17676R-1	Snap25 RNAi	No effect	0
	7.	Snap29	SNAP29		Snap29 (Usnp)	CG11173	25862	JF01882	Glue-GFP remains in small glue granules	Massed lysosomes around glue granules
							11173R	Usnp RNAi	Glue-GFP remains in small glue granules	0
	8.	Snap47	SNAP47
	Qc family
	1.	Syntaxin 6	STX6	Tlg1p	Syntaxin 6	CG7736	28505	JF03125	No effect	0
	2.	Syntaxin 10	STX10				7736R-3	Syx6 RNAi	No effect	0
	3.	Syntaxin 8	STX8	Syn8p	Syntaxin 8	CG4109	v42561	Syx8RNAi	No effect	0
	4.	Bet1	BET1	Bet1p	Bet1	CG14084	41927	HMS02324	No glue granules (glue sign in ER or Golgi)	0
	5.	Gos15/Golim3	BET1L	Sft1p
	6.	Slt1/Use1/p31	USE1	Slt1p/Use1p	Use1	CG14181	43253	GLC01442	No glue granules (glue sign in ER or Golgi)	0
	7.	Sec20/Nip1/trg8	BNIP1	Sec20p	Unnamed	CG2023	34693	HMS01172	No glue granules (glue sign in ER or Golgi)	Increased lysosomal activity
	8.	Snap23	SNAP23	Sec9p	Snap24	CG9474	28719	JF03146	No effect	No effect
							9474R-1	Snap24RNAi	No effect	No effect
	9.	Snap25	SNAP25	Spo20p	Snap25	CG40452	27306	JF02615	No effect	No effect
							17676R-1	Snap25 RNAi	No effect	0
	10.	Snap29	SNAP29		Snap29 (Usnp)	CG11173	25862	JF01882	Glue-GFP remains in small glue granules	Massed lysosomes around glue granules
							11173-R	Usnp RNAi	Glue-GFP remains in small glue granules	0
	11.	Snap47	SNAP47
	R family
	1.	Synaptobrevin 1	VAMP1	Snc1p/Snc2p	syb, n-syb	CG12210, CG17284	44014	HMS02728	Early crinophagy, small secretory granules	Early crinophagy, small secretory granules
	2.	Synaptobrevin 2	VAMP2				17248R-1	nSyb RNAi	Early crinophagy, small secretory granules	Early crinophagy, small secretory granules
	3.	Cellubrevin	VAMP3
	4.	VAMP4	VAMP4
	5.	Myobrevin	VAMP5
	6.	Ti-VAMP	VAMP7		Vamp7	CG1599	38300	HMS01762	GlueGFP granules remains in old pupae	Massed lysosomes around glue granules
	7.	Endobrevin	VAMP8				1599R-2	Vamp7RNAi	No effect	No effect
							crossing	EP/Df	GlueGFP granules remains in old pupae	0
	8.	Ykt6	YKT6	Ykt6p	Ykt6	CG1515			No glue granules	Increased lysosomal activity
	9.	Sec22a	SEC22A	Sec22p	Sec22	CG7359	34893	HMS01238	No glue granules (sign in the ER or Golgi)	Increased lysosomal activity
	10.	Sec22b/ERS-24	SEC22B						No glue granules (sign in the ER or Golgi)	Increased lysosomal activity
	11.	Sec22c	SEC22C
